# Supplementary material for: Costa Rican Propolis Chemical Compositions: Nemorosone Found to Be Present in an Exclusive Geographical Zone
Source: Molecules. 2023 Oct 14;28(20):7081. doi: 10.3390/molecules28207081 (PMC10609476; doi:10.3390/molecules28207081)
Supplement: Supplementary file 1 [file molecules-28-07081-s001.zip]

Archive with 1 entries (1 files):
- molecules-2610481-supplementary.pdf
